# Supplementary material for: Identification and preliminary characterization of Plasmodium falciparum proteins secreted upon gamete formation
Source: Sci Rep. 2022 Jun 10;12:9592. doi: 10.1038/s41598-022-13415-7 (PMC9187623; doi:10.1038/s41598-022-13415-7)
Supplement: Supplementary file 2 — Supplementary Information 2. [file 41598_2022_13415_MOESM2_ESM.xlsx]

## Sheet: Identifications
		Proteins released by P. falciparum gametocytes upon induction
			Experiment A (unique peptides)			Experiment B (unique peptides)					Table legend
ID		REP1	REP2	REP3				description			Proteins identified by mass spectrometry with at least two unique peptides were included in theTable. Two biological replicates (Experiment A and B) were performed. Experiment A was performed in triplicate (Rep1-3) to assess technical reproducibility.
PF3D7_0108000		4	4	3		5		proteasome subunit beta type-3, putative
PF3D7_0109100		6	2					LCCL domain-containing protein
PF3D7_0109400		2	2	2				tubulin-specific chaperone a, putative
PF3D7_0114000		8	6	5		6		exported protein family 1
PF3D7_0114300						2		exported protein family 4, pseudogene
PF3D7_0209000		82	82	75		49		6-cysteine protein P230
PF3D7_0215000		3				2		acyl-CoA synthetase
PF3D7_0303900		7	6	6		5		phosphatidylethanolamine-binding protein, putative
PF3D7_0308200						2		T-complex protein 1 subunit eta
PF3D7_0317000		3	3			2		proteasome subunit alpha type-3, putative
PF3D7_0320300						3		T-complex protein 1 subunit epsilon
PF3D7_0322000		2	2	3		2		peptidyl-prolyl cis-trans isomerase
PF3D7_0406100		4	6	4		3		V-type proton ATPase subunit B
PF3D7_0406200		2	2			2		parasitophorous vacuole membrane protein S16
PF3D7_0422300		9	9	7		3		alpha tubulin 2
PF3D7_0504600		2	3	4		3		2-oxoisovalerate dehydrogenase subunit beta, mitochondrial, putative
PF3D7_0511800		11	9	7				inositol-3-phosphate synthase
PF3D7_0512600						2		ras-related protein Rab-1B
PF3D7_0513000						4		conserved protein, unknown function
PF3D7_0513300		7	7	7		5		purine nucleoside phosphorylase
PF3D7_0513700		33	31	28		18		secreted ookinete protein, putative
PF3D7_0518300		2	2	4		2		proteasome subunit beta type-1, putative
PF3D7_0524000		9	8	5		10		karyopherin beta
PF3D7_0608500		6	5	6		3		proteasome subunit alpha type-2, putative
PF3D7_0608700						2		T-complex protein 1 subunit zeta
PF3D7_0608800		14	14	14		13		ornithine aminotransferase
PF3D7_0610800		3	2	3				transketolase
PF3D7_0617800						2		histone H2A
PF3D7_0618500		2	3	3		3		malate dehydrogenase
PF3D7_0619400		4	3	4				cell division cycle protein 48 homologue, putative
PF3D7_0621200		7	6	7		7		pyridoxine biosynthesis protein PDX1
PF3D7_0624000		3	6	3		5		hexokinase
PF3D7_0626700			2	2		3		ATPase
PF3D7_0626800		5	5	4		5		pyruvate kinase
PF3D7_0627500		5	5	6		4		protein DJ-1
PF3D7_0627700						2		transportin
PF3D7_0708400		6	6	7		11		heat shock protein 90
PF3D7_0708800		9	9	9		9		heat shock protein 110
PF3D7_0716800		2				3		eukaryotic translation initiation factor 3 subunit I, putative
PF3D7_0721700		16	16	16		15		secreted ookinete protein, putative
PF3D7_0727400		2	2	3		2		proteasome subunit alpha type-5, putative
PF3D7_0808200		3	3	2		3		plasmepsin X
PF3D7_0814900		3	4	3		4		superoxide dismutase [Fe]
PF3D7_0818200		7	6	5		7		14-3-3 protein
PF3D7_0818900		11	8	10		12		heat shock protein 70
PF3D7_0826700		4	4	2		3		receptor for activated c kinase
PF3D7_0827900		6	7	8		8		protein disulfide-isomerase
PF3D7_0828800		7	8	5		6		GPI-anchored micronemal antigen
PF3D7_0831700		12	11	7		8		heat shock protein 70
PF3D7_0903200						2		ras-related protein RAB7
PF3D7_0903700		9	8	7		2		alpha tubulin 1
PF3D7_0910100						2		exportin-7, putative
PF3D7_0911900			2					falstatin
PF3D7_0915400				2				ATP-dependent 6-phosphofructokinase
PF3D7_0917900		9	10	10				heat shock protein 70
PF3D7_0919000						2		nucleosome assembly protein
PF3D7_0922500		5	6	8		10		phosphoglycerate kinase
PF3D7_0922600						2		glutamine synthetase, putative
PF3D7_0932200		2	2	2		3		profilin
PF3D7_0932300		2						M18 aspartyl aminopeptidase
PF3D7_0936600						4		gametocyte exported protein 5
PF3D7_1008700		12	12	12		8		tubulin beta chain
PF3D7_1011400				3				proteasome subunit beta type-5
PF3D7_1012400				2		2		hypoxanthine-guanine phosphoribosyltransferase
PF3D7_1015900		16	18	18		14		enolase
PF3D7_1021600		8	5	6		4		deoxyribose-phosphate aldolase, putative
PF3D7_1024800		7	5	2		3		exported protein 3
PF3D7_1029600		7	6	9		9		adenosine deaminase
PF3D7_1034900		3				3		methionine--tRNA ligase
PF3D7_1038400		29	32	27		40		gametocyte-specific protein
PF3D7_1102500				2				gametocyte exported protein 2
PF3D7_1108600				3		3		endoplasmic reticulum-resident calcium binding protein
PF3D7_1113700				2				glyoxalase I
PF3D7_1115600			5	3		5		peptidyl-prolyl cis-trans isomerase
PF3D7_1120100		3	4	3		3		phosphoglycerate mutase, putative
PF3D7_1121800		9	8	5		4		peptidase M16, putative
PF3D7_1126000			2					threonine--tRNA ligase
PF3D7_1127100		2	2	2		2		deoxyuridine 5'-triphosphate nucleotidohydrolase
PF3D7_1132200						2		T-complex protein 1 subunit alpha
PF3D7_1136900		3	2	3		2		subtilisin-like protease 2
PF3D7_1148700		3		3		2		Plasmodium exported protein (PHISTc), unknown function
PF3D7_1149100		3	2	3				Plasmodium exported protein, unknown function
PF3D7_1203700		4	2	4		5		nucleosome assembly protein
PF3D7_1205600						2		tetratricopeptide repeat protein, putative
PF3D7_1205700		11	9	10		8		targeted glyoxalase II
PF3D7_1216500		7	7	8		7		male development gene 1
PF3D7_1219100			2					clathrin heavy chain, putative
PF3D7_1219900		2						ribulose-phosphate 3-epimerase, putative
PF3D7_1222300		9	7	3		7		endoplasmin, putative
PF3D7_1226300		3	3	4		6		haloacid dehalogenase-like hydrolase, putative
PF3D7_1235600		6	8	7				serine hydroxymethyltransferase
PF3D7_1235700				2		2		ATP synthase subunit beta, mitochondrial
PF3D7_1242800		4	3	2		3		rab specific GDP dissociation inhibitor
PF3D7_1246200		7	6	7		3		actin I
PF3D7_1247800		2	4	5		3		dipeptidyl aminopeptidase 2
PF3D7_1250100		129	124	119		111		osmiophilic body protein G377
PF3D7_1253000			2	2		4		gametocyte erythrocyte cytosolic protein
PF3D7_1302100		9	8	9		11		gamete antigen 27/25
PF3D7_1311800		29	31	32		22		M1-family alanyl aminopeptidase
PF3D7_1312600		4	3	3				2-oxoisovalerate dehydrogenase subunit alpha, mitochondrial, putative
PF3D7_1324900		8	7	7		7		L-lactate dehydrogenase
PF3D7_1325200		6	4	5		5		lactate dehydrogenase, putative
PF3D7_1332900		2	2	3		3		isoleucine--tRNA ligase, putative
PF3D7_1342100		2						aconitate hydratase
PF3D7_1344200		6	4	2		3		endoplasmic reticulum chaperone GRP170
PF3D7_1346100						2		protein transport protein SEC61 subunit alpha
PF3D7_1349200						2		glutamate--tRNA ligase, putative
PF3D7_1353800						2		proteasome subunit alpha type-4, putative
PF3D7_1353900				2		2		proteasome subunit alpha type-7, putative
PF3D7_1357000		5	5	5		3		elongation factor 1-alpha
PF3D7_1360800		24	21	21		23		falcilysin
PF3D7_1361800		2						glideosome-associated connector
PF3D7_1403900			2			2		serine/threonine protein phosphatase CPPED1, putative
PF3D7_1405600				2		2		ribonucleoside-diphosphate reductase small chain, putative
PF3D7_1407000		9	10	7		6		LCCL domain-containing protein
PF3D7_1407800		2	2	3		4		plasmepsin IV
PF3D7_1412500						1		actin II
PF3D7_1416500		7	7	8		8		NADP-specific glutamate dehydrogenase
PF3D7_1419800		3	5	4		2		glutathione reductase
PF3D7_1420400			2					glycine--tRNA ligase
PF3D7_1427900		2	2	2				leucine-rich repeat protein
PF3D7_1437200		4	4	2				ribonucleoside-diphosphate reductase large subunit, putative
PF3D7_1438900		5	5	4		6		thioredoxin peroxidase 1
PF3D7_1439900		2	4	2		5		triosephosphate isomerase
PF3D7_1444800		10	8	9		9		fructose-bisphosphate aldolase
PF3D7_1446200		4	6	8		6		M17 leucyl aminopeptidase
PF3D7_1449000		3	4	4		5		gamete egress and sporozoite traversal protein, putative
PF3D7_1451100		5	6	9		10		elongation factor 2
PF3D7_1451600		2						LCCL domain-containing protein
PF3D7_1454400		9	6	8		4		aminopeptidase P
PF3D7_1454700		2	3	3		3		6-phosphogluconate dehydrogenase, decarboxylating
PF3D7_1455800		3	3	2		3		LCCL domain-containing protein
PF3D7_1462800		15	14	16		14		glyceraldehyde-3-phosphate dehydrogenase
PF3D7_1468700						3		eukaryotic initiation factor 4A
PF3D7_1470900		6	5	7		3		proteasome subunit beta type-2, putative
PF3D7_1472900		3	3	3				dihydroorotase, putative
PF3D7_1474800		2	2			3		proteasome subunit alpha type-1, putative
PF3D7_1475500		13	13	14		9		LCCL domain-containing protein
