# Supplementary material for: Identification and preliminary characterization of Plasmodium falciparum proteins secreted upon gamete formation
Source: Sci Rep. 2022 Jun 10;12:9592. doi: 10.1038/s41598-022-13415-7 (PMC9187623; doi:10.1038/s41598-022-13415-7)
Supplement: Supplementary file 3 — Supplementary Information 3. [file 41598_2022_13415_MOESM3_ESM.xlsx]

## Sheet: Foglio1
Comparative analysis
Proteins released by P.falciparum gametocytes (ID)	Orthologs in the proteome released by P.berghei gametocytes (ID) (1)	gametocytes I/II (unique peptides) (3)	gametocytes V (unique peptides) (3)	description	Functional annotation	Table legend
PF3D7_0108000	PBANKA_0205400	8	13	proteasome subunit beta type-3, putative	catabolism	Proteins released by P. falciparum gametocytes identified in both experiments (A and B) are compared with the proteome released by P. berghei gametocytes; the gender-specific proteomes of P. falciparum (2) (in pink proteins up-regulated in female gametocytes, in green proteins upregulated in male gametocytes); the proteomes of either early (I/II) or late (V) gametocytes of P. falciparum (3) (game…
PF3D7_0317000		8	12	proteasome subunit alpha type-3, putative	catabolism
PF3D7_0513300	PBANKA_1113000	14	15	purine nucleoside phosphorylase	catabolism
PF3D7_0518300		11	13	proteasome subunit beta type-1, putative	catabolism
PF3D7_0608500	PBANKA_0107100	14	15	proteasome subunit alpha type-2, putative	catabolism
PF3D7_0727400	PBANKA_0211500	15	17	proteasome subunit alpha type-5, putative	catabolism
PF3D7_1353900		10	12	proteasome subunit alpha type-7, putative	catabolism
PF3D7_1470900		14	21	proteasome subunit beta type-2, putative	catabolism
PF3D7_1474800		10	14	proteasome subunit alpha type-1, putative	catabolism
PF3D7_1419800	PBANKA_1023400	6	22	glutathione reductase	cell redox homeostasis
PF3D7_1438900	PBANKA_1302800	15	19	thioredoxin peroxidase 1	cell redox homeostasis
PF3D7_1454700	PBANKA_1318400	15	25	6-phosphogluconate dehydrogenase, decarboxylating	cell redox homeostasis
PF3D7_0814900	PBANKA_1422700	5	14	superoxide dismutase [Fe]	cell redox homeostatis
PF3D7_1416500		14	26	NADP-specific glutamate dehydrogenase	cell redox homeostatis
PF3D7_0422300	PBANKA_0522700	25	30	alpha tubulin 2	cytoskeleton/motility
PF3D7_0903700	PBANKA_0417700	7	7	alpha tubulin 1	cytoskeleton/motility
PF3D7_0932200	PBANKA_0833000	5	8	profilin	cytoskeleton/motility
PF3D7_1008700	PBANKA_1206900	28	31	tubulin beta chain	cytoskeleton/motility
PF3D7_1246200	PBANKA_1459300	28	29	actin I	cytoskeleton/motility
PF3D7_0322000	PBANKA_1216500	5	9	peptidyl-prolyl cis-trans isomerase	folding
PF3D7_0627500	PBANKA_1126200	12	13	protein DJ-1	folding
PF3D7_0708400	PBANKA_0805700	60	82	heat shock protein 90	folding
PF3D7_0708800	PBANKA_1219300	39	46	heat shock protein 110	folding
PF3D7_0818900	PBANKA_0711900	46	57	heat shock protein 70	folding
PF3D7_0827900	PBANKA_0702800	28	33	protein disulfide-isomerase	folding
PF3D7_0831700		23	18	heat shock protein 70	folding
PF3D7_1115600	PBANKA_0932200	13	10	peptidyl-prolyl cis-trans isomerase	folding
PF3D7_1222300	PBANKA_1437300	49	60	endoplasmin, putative	folding
PF3D7_1253000		21	9	gametocyte erythrocyte cytosolic protein	folding
PF3D7_1344200	PBANKA_1357200	35	43	endoplasmic reticulum chaperone GRP170	folding
PF3D7_0608800		26	28	ornithine aminotransferase	metabolism
PF3D7_0621200		19	22	pyridoxine biosynthesis protein PDX1	metabolism
PF3D7_0624000	PBANKA_1122900	20	24	hexokinase	metabolism
PF3D7_0626800	PBANKA_1125600	27	33	pyruvate kinase	metabolism
PF3D7_0922500		32	38	phosphoglycerate kinase	metabolism
PF3D7_1012400	PBANKA_1210800	12	16	hypoxanthine-guanine phosphoribosyltransferase	metabolism
PF3D7_1015900	PBANKA_1214300	29	36	enolase	metabolism
PF3D7_1021600	PBANKA_0505800	15	25	deoxyribose-phosphate aldolase, putative	metabolism
PF3D7_1029600	PBANKA_0513600	21	21	adenosine deaminase	metabolism
PF3D7_1120100	PBANKA_0928100	22	29	phosphoglycerate mutase, putative	metabolism
PF3D7_1324900	PBANKA_1340100	20	26	L-lactate dehydrogenase	metabolism
PF3D7_1405600	PBANKA_1036600	10	14	ribonucleoside-diphosphate reductase small chain, putative	metabolism
PF3D7_1439900	PBANKA_1303800	18	23	triosephosphate isomerase	metabolism
PF3D7_1444800	PBANKA_1308600	23	35	fructose-bisphosphate aldolase	metabolism
PF3D7_1462800	PBANKA_1326400	30	35	glyceraldehyde-3-phosphate dehydrogenase	metabolism
PF3D7_0524000	PBANKA_1238800	59	64	karyopherin beta	nuclear activity
PF3D7_1127100	PBANKA_0921300	9	15	deoxyuridine 5'-triphosphate nucleotidohydrolase	nuclear activity
PF3D7_1203700	PBANKA_0602700	14	11	nucleosome assembly protein	nuclear activity
PF3D7_1108600	PBANKA_0938400	28	25	endoplasmic reticulum-resident calcium binding protein	protein transport
PF3D7_1242800	PBANKA_1456200	18	27	rab specific GDP dissociation inhibitor	protein transport
PF3D7_1311800	PBANKA_1410300	42	68	M1-family alanyl aminopeptidase	proteolysis
PF3D7_1360800	PBANKA_1137000	50	80	falcilysin	proteolysis
PF3D7_1407800	PBANKA_1034400	22	18	plasmepsin IV	proteolysis
PF3D7_1446200	PBANKA_1309900	18	25	M17 leucyl aminopeptidase	proteolysis
PF3D7_1454400	PBANKA_1318100	21	38	aminopeptidase P	proteolysis
PF3D7_0808200	PBANKA_1222500		8	plasmepsin X	sexual stage development
PF3D7_1136900	PBANKA_0911700		22	subtilisin-like protease 2 (SUB2)	sexual stage development
PF3D7_1247800	PBANKA_1460700		11	dipeptidyl aminopeptidase 2 (DPAP2)	sexual stage development
PF3D7_0721700	PBANKA_0619200	10	20	secreted ookinete protein (PSOP1)	sexual stage development
PF3D7_0828800			14	GPI-anchored micronemal antigen (GAMA)	sexual stage development
PF3D7_1216500	PBANKA_1432200	12	11	male development gene 1	sexual stage development
PF3D7_1250100	PBANKA_1463000		226	osmiophilic body protein G377	sexual stage development
PF3D7_1449000	PBANKA_1312700		12	gamete egress and sporozoite traversal protein (GEST)	sexual stage development
PF3D7_0215000	PBANKA_0311800	35	32	acyl-CoA synthetase	sexual stage development
PF3D7_0504600		8	14	2-oxoisovalerate dehydrogenase subunit beta, mitochondrial, putative	sexual stage development
PF3D7_0618500		12	18	malate dehydrogenase	sexual stage development
PF3D7_1205700		7	9	targeted glyoxalase II	sexual stage development
PF3D7_1325200	PBANKA_1340400	4	29	lactate dehydrogenase, putative	sexual stage development
PF3D7_1121800			37	peptidase M16, putative	sexual stage development
PF3D7_0303900		4	11	phosphatidylethanolamine-binding protein, putative	sexual stage development
PF3D7_0114000		30	38	exported protein family 1 (EPF1)	sexual stage development
PF3D7_0209000	PBANKA_0306100	87	188	6-cysteine protein P230	sexual stage development
PF3D7_0513700	PBANKA_1113400		37	secreted ookinete protein (PSOP12)	sexual stage development
PF3D7_1038400		3	52	gametocyte-specific protein	sexual stage development
PF3D7_1302100		31	29	gamete antigen 27/25	sexual stage development
PF3D7_1407000	PBANKA_1035200		54	LCCL domain-containing protein	sexual stage development
PF3D7_1455800			64	LCCL domain-containing protein	sexual stage development
PF3D7_1475500		5	88	LCCL domain-containing protein	sexual stage development
PF3D7_0818200	PBANKA_0712600	21	25	14-3-3 protein	signaling
PF3D7_0826700	PBANKA_0703900	11	12	receptor for activated c kinase	signaling
PF3D7_1403900		9	12	serine/threonine protein phosphatase CPPED1, putative	signaling
PF3D7_0716800	PBANKA_0614500	15	15	eukaryotic translation initiation factor 3 subunit I, putative	translation
PF3D7_1034900	PBANKA_0518700	31	49	methionine--tRNA ligase	translation
PF3D7_1332900	PBANKA_1347700	26	45	isoleucine--tRNA ligase, putative	translation
PF3D7_1357000	PBANKA_1133300			elongation factor 1-alpha	translation
PF3D7_1451100	PBANKA_1314800	35	51	elongation factor 2	translation
PF3D7_0406100	PBANKA_1003800	22	25	V-type proton ATPase subunit B	transport
PF3D7_1235700		19	31	ATP synthase subunit beta, mitochondrial	transport
PF3D7_0406200		9	17	parasitophorous vacuole membrane protein S16	unknown
PF3D7_0626700		12	15	ATPase	unknown
PF3D7_1024800		33	33	exported protein 3	unknown
PF3D7_1148700		10	1	Plasmodium exported protein (PHISTc), unknown function	unknown
PF3D7_1226300		18	21	haloacid dehalogenase-like hydrolase, putative	unknown
1) Grasso et al. Mol Cell Proteomics (2020) 19:1986-1997
2) Lasonder et al. Nucleic Acids Res. (2016) 44:6087-101
3) Silvestrini et al. Mol Cell Proteomics (2010) 9:1437-48
